# Supplementary material for: An Insight into Knowledge, Perspective, and Practices of Indian Optometrists towards Childhood Myopia
Source: Vision (Basel). 2024 Apr 16;8(2):22. doi: 10.3390/vision8020022 (PMC11036249; doi:10.3390/vision8020022)
Supplement: Supplementary file 1 [file vision-08-00022-s001.zip]

Archive with 1 entries (1 files):
- vision-2899727-supplementary.pdf
